# Supplementary material for: Notes to the Taxonomic Affiliation of the Bulbophyllym Sect. Physometra (Orchidaceae, Epidendroideae) Based on Molecular Phylogenetic Analyses
Source: Int J Mol Sci. 2023 Jun 3;24(11):9709. doi: 10.3390/ijms24119709 (PMC10253564; doi:10.3390/ijms24119709)
Supplement: Supplementary file 1 [file ijms-24-09709-s001.zip]

Archive with 1 entries (1 files):
- ijms-2333206-supplementary.pdf
